# Supplementary material for: A Ring-Type Triboelectric Nanogenerator for Rotational Mechanical Energy Harvesting and Self-Powered Rotational Speed Sensing
Source: Micromachines (Basel). 2022 Mar 31;13(4):556. doi: 10.3390/mi13040556 (PMC9025401; doi:10.3390/mi13040556)
Supplement: Supplementary file 1 [file micromachines-13-00556-s001.zip]

Archive with 4 entries (3 files):
- micromachines-1646449 supplementary/
- micromachines-1646449 supplementary/micromachines-1646449-Supporting Information.docx
- micromachines-1646449 supplementary/Video S1.mp4
- micromachines-1646449 supplementary/Video S2.mp4
